# Supplementary material for: Incorporating Local Adaptation Into Species Distribution Modeling of Paeonia mairei, an Endemic Plant to China
Source: Front Plant Sci. 2020 Jan 28;10:1717. doi: 10.3389/fpls.2019.01717 (PMC6997482; doi:10.3389/fpls.2019.01717)
Supplement: Supplementary file 1 [file DataSheet_1.xlsx]

## Sheet: Field survey
Supplementary file 1. Field survey summary
ID	Year	Province	County	Longitude	Latitude	Altitude (m)	Populations	Individuals
1	2017	Sichuan	Baoxing	102.81	30.37	1029	3	43
2	2017	Sichuan	Shimian	102.36	29.23	879	4	35
3	2017	Sichuan	Luding	102.23	29.92	1326	3	37
4	2017	Sichuan	Dujiangyan	103.65	30.99	706	1	6
5	2018	Shaanxi	Ningqiang	106.25	32.83	807	3	24
6	2018	Shaanxi	Foping	107.99	33.53	857	5	36
7	2018	Gansu	Tianshui	105.72	34.58	1172	1	3
8	2018	Chongqing	Nanchuan	107.13	29.07	1286	0	0
9	2019	Sichuan	Puge	102.4	27.6	2628	1	8
10	2019	Sichuan	Zhaojue	102.57	27.88	2962	0	0
11	2019	Sichuan	Yuexi	102.56	28.64	2355	3	16

## Sheet: Model evaluation
	Supplementary file 2. Test AUC value of all SDMs
No.	Model	KAPPA		TSS		ROC
		Mean	SD	Mean	SD	Mean	SD
1	ANN	0.091	0.077	0.543	0.071	0.751	0.055
2	CTA	0.195	0.112	0.484	0.111	0.726	0.092
3	GBM	0.274	0.073	0.654	0.095	0.874	0.023
4	GLM	0.223	0.04	0.681	0.053	0.874	0.017
5	MARS	0.127	0.068	0.644	0.04	0.853	0.032
6	MAXENT	0.321	0.047	0.691	0.042	0.882	0.019
7	RF	0.249	0.066	0.537	0.073	0.91	0.018
8	SRE	0.296	0.034	0.601	0.084	0.8	0.042

## Sheet: ENMeval result (a)
	Supplementary file 3a. ENMeval metric of P_West note: method="jackknife", n.bg=5000, fc=c("L", "LQ", "H", "LQH", "LQHP", "LQHPT"),RMvalues=seq(0.5,4,0.5),algorithm='maxent.jar'
	settings	features	rm	train.AUC	avg.test.AUC	var.test.AUC	avg.diff.AUC	var.diff.AUC	avg.test.orMTP	var.test.orMTP	avg.test.or10pct	var.test.or10pct	AICc	delta.AICc	w.AIC	parameters
2	LQ_0.5	LQ	0.5	0.9839	0.980221	0.0323843	0.0115406	0.0220489	0.0416667	0.0407801	0.145833	0.127216	1171.18	0	0.999878	11
8	LQ_1	LQ	1	0.9788	0.975681	0.0442871	0.0138224	0.028122	0.0416667	0.0407801	0.125	0.111702	1189.21	18.028	0.000121678	10
40	LQH_3.5	LQH	3.5	0.9803	0.976196	0.0418452	0.0136242	0.0270819	0.0208333	0.0208333	0.1875	0.155585	1201.46	30.2809	2.65784e-07	12
14	LQ_1.5	LQ	1.5	0.9737	0.969423	0.0630031	0.0168681	0.0374554	0.0416667	0.0407801	0.145833	0.127216	1207.17	35.9948	1.52677e-08	10
46	LQH_4	LQH	4	0.9793	0.974704	0.0469946	0.0145398	0.0299556	0.0208333	0.0208333	0.1875	0.155585	1211.73	40.5544	1.56198e-09	13
28	LQH_2.5	LQH	2.5	0.9821	0.977817	0.0365173	0.0127408	0.0246402	0.0208333	0.0208333	0.1875	0.155585	1216.02	44.8432	1.82962e-10	18
34	LQH_3	LQH	3	0.9816	0.977471	0.0375883	0.0128262	0.0247579	0.0208333	0.0208333	0.1875	0.155585	1216.65	45.4755	1.33371e-10	17
35	LQHP_3	LQHP	3	0.9839	0.979838	0.0274837	0.0115691	0.0178167	0.0208333	0.0208333	0.208333	0.16844	1225.28	54.1037	1.78437e-12	19
36	LQHPT_3	LQHPT	3	0.9839	0.979838	0.0274837	0.0115691	0.0178167	0.0208333	0.0208333	0.208333	0.16844	1225.28	54.1037	1.78437e-12	19
20	LQ_2	LQ	2	0.9651	0.96145	0.0890366	0.020425	0.0482401	0.0416667	0.0407801	0.125	0.111702	1225.79	54.6093	1.38574e-12	9
47	LQHP_4	LQHP	4	0.9829	0.978983	0.0281927	0.0119226	0.0174029	0.0416667	0.0407801	0.166667	0.141844	1230.2	59.0182	1.52862e-13	17
48	LQHPT_4	LQHPT	4	0.9829	0.978983	0.0281927	0.0119226	0.0174029	0.0416667	0.0407801	0.166667	0.141844	1230.2	59.0182	1.52862e-13	17
29	LQHP_2.5	LQHP	2.5	0.9841	0.980246	0.0274363	0.0113236	0.0182498	0.0208333	0.0208333	0.166667	0.141844	1230.58	59.4031	1.26103e-13	21
30	LQHPT_2.5	LQHPT	2.5	0.9841	0.980246	0.0274363	0.0113236	0.0182498	0.0208333	0.0208333	0.166667	0.141844	1230.58	59.4031	1.26103e-13	21
23	LQHP_2	LQHP	2	0.9847	0.980246	0.02882	0.0114685	0.020011	0.0208333	0.0208333	0.145833	0.127216	1230.73	59.5477	1.17308e-13	22
24	LQHPT_2	LQHPT	2	0.9847	0.980246	0.02882	0.0114685	0.020011	0.0208333	0.0208333	0.145833	0.127216	1230.73	59.5477	1.17308e-13	22
41	LQHP_3.5	LQHP	3.5	0.9836	0.979521	0.0272955	0.0116474	0.0171755	0.0208333	0.0208333	0.1875	0.155585	1232.7	61.5253	4.36408e-14	19
42	LQHPT_3.5	LQHPT	3.5	0.9836	0.979521	0.0272955	0.0116474	0.0171755	0.0208333	0.0208333	0.1875	0.155585	1232.7	61.5253	4.36408e-14	19
16	LQH_1.5	LQH	1.5	0.9848	0.979504	0.0323929	0.0120968	0.0236226	0.0208333	0.0208333	0.1875	0.155585	1233.47	62.294	2.97153e-14	23
26	LQ_2.5	LQ	2.5	0.9593	0.955171	0.113527	0.0231491	0.0593649	0.0416667	0.0407801	0.104167	0.0953014	1236.23	65.0528	7.48006e-15	8
39	H_3.5	H	3.5	0.9831	0.97875	0.0333148	0.0124436	0.0224167	0.0416667	0.0407801	0.166667	0.141844	1236.9	65.7186	5.3621e-15	19
32	LQ_3	LQ	3	0.9571	0.953258	0.120981	0.0238255	0.0624398	0.0625	0.0598404	0.104167	0.0953014	1239.94	68.7589	1.17255e-15	7
22	LQH_2	LQH	2	0.9829	0.978113	0.0361547	0.0127594	0.0251508	0.0208333	0.0208333	0.166667	0.141844	1242.61	71.4272	3.08833e-16	23
45	H_4	H	4	0.9825	0.978531	0.0340991	0.0125276	0.0226813	0.0416667	0.0407801	0.125	0.111702	1245.34	74.1634	7.86249e-17	19
38	LQ_3.5	LQ	3.5	0.9554	0.951317	0.127814	0.0246138	0.0653521	0.0833333	0.0780142	0.104167	0.0953014	1245.43	74.2489	7.53372e-17	7
44	LQ_4	LQ	4	0.9537	0.949496	0.134879	0.0252458	0.0685761	0.0625	0.0598404	0.125	0.111702	1250.95	79.7706	4.76404e-18	7
33	H_3	H	3	0.9835	0.978629	0.0334016	0.0125621	0.0230481	0.0416667	0.0407801	0.166667	0.141844	1255.94	84.7629	3.92565e-19	23
21	H_2	H	2	0.9845	0.979367	0.0328242	0.0121766	0.0238877	0.0208333	0.0208333	0.145833	0.127216	1257.73	86.546	1.6096e-19	25
10	LQH_1	LQH	1	0.9865	0.981342	0.0285089	0.0108645	0.0219619	0.0416667	0.0407801	0.125	0.111702	1261.48	90.3017	2.46143e-20	27
11	LQHP_1	LQHP	1	0.9871	0.981975	0.0256277	0.0105907	0.0195674	0.0416667	0.0407801	0.1875	0.155585	1283.04	111.86	5.12572e-25	29
12	LQHPT_1	LQHPT	1	0.9871	0.981975	0.0256277	0.0105907	0.0195674	0.0416667	0.0407801	0.1875	0.155585	1283.04	111.86	5.12572e-25	29
27	H_2.5	H	2.5	0.9841	0.978679	0.0335637	0.0125606	0.0239666	0.0416667	0.0407801	0.145833	0.127216	1285.67	114.494	1.3736e-25	27
1	L_0.5	L	0.5	0.9259	0.922179	0.291758	0.0354616	0.147929	0.0208333	0.0208333	0.104167	0.0953014	1287.72	116.545	4.92639e-26	6
7	L_1	L	1	0.9262	0.922523	0.289175	0.0353133	0.146676	0.0208333	0.0208333	0.104167	0.0953014	1287.86	116.677	4.61066e-26	6
13	L_1.5	L	1.5	0.9265	0.922825	0.287516	0.0352066	0.146174	0.0208333	0.0208333	0.104167	0.0953014	1288.16	116.982	3.95995e-26	6
19	L_2	L	2	0.9269	0.9231	0.286177	0.0351479	0.145991	0.0208333	0.0208333	0.104167	0.0953014	1288.63	117.447	3.13874e-26	6
25	L_2.5	L	2.5	0.9273	0.923379	0.284399	0.035099	0.145414	0.0208333	0.0208333	0.104167	0.0953014	1289.25	118.067	2.30155e-26	6
31	L_3	L	3	0.9278	0.923671	0.282896	0.0350862	0.144829	0.0208333	0.0208333	0.104167	0.0953014	1290.01	118.829	1.57256e-26	6
37	L_3.5	L	3.5	0.928	0.924008	0.280498	0.0350261	0.143292	0.0208333	0.0208333	0.104167	0.0953014	1290.91	119.734	9.99989e-27	6
43	L_4	L	4	0.9284	0.924296	0.27754	0.0348997	0.141912	0.0208333	0.0208333	0.104167	0.0953014	1291.95	120.77	5.95636e-27	6
17	LQHP_1.5	LQHP	1.5	0.9858	0.980958	0.0267955	0.0110981	0.0193112	0.0208333	0.0208333	0.125	0.111702	1292.24	121.061	5.1515e-27	29
18	LQHPT_1.5	LQHPT	1.5	0.9858	0.980958	0.0267955	0.0110981	0.0193112	0.0208333	0.0208333	0.125	0.111702	1292.24	121.061	5.1515e-27	29
9	H_1	H	1	0.9864	0.980908	0.0296226	0.0111546	0.0230655	0.0416667	0.0407801	0.145833	0.127216	1317.87	146.688	1.40319e-32	31
15	H_1.5	H	1.5	0.9849	0.98	0.0320495	0.011667	0.0238905	0.0208333	0.0208333	0.145833	0.127216	1346.25	175.066	9.65755e-39	32
5	LQHP_0.5	LQHP	0.5	0.9895	0.983688	0.022741	0.0100715	0.0185044	0.0416667	0.0407801	0.208333	0.16844	1359.15	187.967	1.52543e-41	34
6	LQHPT_0.5	LQHPT	0.5	0.9895	0.983688	0.022741	0.0100715	0.0185044	0.0416667	0.0407801	0.208333	0.16844	1359.15	187.967	1.52543e-41	34
3	H_0.5	H	0.5	0.9894	0.9837	0.0240387	0.0099219	0.019965	0.0416667	0.0407801	0.208333	0.16844	1513.2	342.022	5.38132e-75	38
4	LQH_0.5	LQH	0.5	0.9892	0.983621	0.0241131	0.0100567	0.0197919	0.0416667	0.0407801	0.208333	0.16844	1658.03	486.855	1.90829e-106	40
note: method="jackknife", n.bg=5000, fc=c("L", "LQ", "H", "LQH", "LQHP", "LQHPT"),RMvalues=seq(0.5,4,0.5),algorithm='maxent.jar'

## Sheet: ENMeval result (b)
	Supplementary file 3b. ENMeval metric of P_East note: method="jackknife", n.bg=5000, fc=c("L", "LQ", "H", "LQH", "LQHP", "LQHPT"),RMvalues=seq(0.5,4,0.5),algorithm='maxent.jar'
	settings	features	rm	train.AUC	avg.test.AUC	var.test.AUC	avg.diff.AUC	var.diff.AUC	avg.test.orMTP	var.test.orMTP	avg.test.or10pct	var.test.or10pct	AICc	delta.AICc	w.AIC	parameters
2	LQ_0.5	LQ	0.5	0.9775	0.965579	0.0733465	0.0229865	0.0675936	0.0526316	0.0526316	0.157895	0.140351	479.868	0	0.231499	7
22	LQH_2	LQH	2	0.9727	0.965232	0.0959007	0.0225836	0.0908907	0.0526316	0.0526316	0.105263	0.0994152	480.022	0.153964	0.214346	7
1	L_0.5	L	0.5	0.9765	0.968105	0.0611487	0.0197906	0.0560746	0.0526316	0.0526316	0.157895	0.140351	480.541	0.672382	0.165403	6
26	LQ_2.5	LQ	2.5	0.9707	0.966642	0.0808258	0.0205006	0.0746542	0.0526316	0.0526316	0.105263	0.0994152	481.385	1.51662	0.108448	5
14	LQ_1.5	LQ	1.5	0.9734	0.966189	0.0770217	0.0213327	0.0707588	0.0526316	0.0526316	0.105263	0.0994152	481.427	1.55885	0.106181	6
32	LQ_3	LQ	3	0.9704	0.966137	0.0857397	0.0209313	0.0792989	0.0526316	0.0526316	0.105263	0.0994152	483.309	3.44101	0.0414327	5
20	LQ_2	LQ	2	0.9719	0.966537	0.077979	0.0206351	0.0718377	0.0526316	0.0526316	0.105263	0.0994152	483.618	3.74986	0.035504	6
8	LQ_1	LQ	1	0.9754	0.964853	0.0845201	0.0231468	0.0783006	0.0526316	0.0526316	0.105263	0.0994152	483.838	3.9695	0.0318114	7
7	L_1	L	1	0.9737	0.965221	0.0945807	0.0218708	0.0889689	0.0526316	0.0526316	0.105263	0.0994152	484.846	4.97744	0.0192181	6
38	LQ_3.5	LQ	3.5	0.9699	0.965684	0.0897041	0.0212711	0.0830318	0.0526316	0.0526316	0.105263	0.0994152	485.298	5.42992	0.015327	5
40	LQH_3.5	LQH	3.5	0.9699	0.965684	0.0897041	0.0212711	0.08303	0.0526316	0.0526316	0.105263	0.0994152	485.299	5.43019	0.0153249	5
46	LQH_4	LQH	4	0.9693	0.965295	0.094571	0.0217316	0.0876303	0.0526316	0.0526316	0.105263	0.0994152	487.348	7.47988	0.00549938	5
44	LQ_4	LQ	4	0.9693	0.965295	0.094571	0.021731	0.0876305	0.0526316	0.0526316	0.105263	0.0994152	487.348	7.47998	0.00549909	5
13	L_1.5	L	1.5	0.9694	0.962295	0.121996	0.0242082	0.114683	0.0526316	0.0526316	0.105263	0.0994152	489.461	9.59257	0.00191227	6
28	LQH_2.5	LQH	2.5	0.9719	0.9658	0.0898807	0.0218784	0.0843273	0.0526316	0.0526316	0.105263	0.0994152	490.327	10.4583	0.00124041	8
34	LQH_3	LQH	3	0.9704	0.966084	0.086223	0.0211094	0.0796472	0.0526316	0.0526316	0.105263	0.0994152	491.523	11.6543	0.000682087	7
25	L_2.5	L	2.5	0.9641	0.960779	0.140372	0.0256681	0.131767	0.0526316	0.0526316	0.105263	0.0994152	493.382	13.5139	0.000269178	5
19	L_2	L	2	0.9653	0.961389	0.131544	0.0249608	0.123564	0.0526316	0.0526316	0.105263	0.0994152	494.315	14.4467	0.000168847	6
10	LQH_1	LQH	1	0.981	0.967147	0.109104	0.0240734	0.103533	0.0526316	0.0526316	0.105263	0.0994152	495.562	15.6935	9.052e-05	10
31	L_3	L	3	0.9631	0.959711	0.149774	0.0267152	0.140148	0.0526316	0.0526316	0.105263	0.0994152	496.875	17.0065	4.69488e-05	5
35	LQHP_3	LQHP	3	0.962	0.957032	0.149142	0.0304234	0.134509	0.0526316	0.0526316	0.105263	0.0994152	497.227	17.3586	3.93703e-05	7
36	LQHPT_3	LQHPT	3	0.962	0.957032	0.149142	0.0304234	0.134509	0.0526316	0.0526316	0.105263	0.0994152	497.227	17.3586	3.93703e-05	7
37	L_3.5	L	3.5	0.962	0.958279	0.162418	0.0281947	0.151216	0.0526316	0.0526316	0.105263	0.0994152	500.627	20.7586	7.19255e-06	5
41	LQHP_3.5	LQHP	3.5	0.9606	0.957147	0.147391	0.0301632	0.131789	0.0526316	0.0526316	0.105263	0.0994152	501.653	21.7849	4.30546e-06	7
42	LQHPT_3.5	LQHPT	3.5	0.9606	0.957147	0.147391	0.0301632	0.131789	0.0526316	0.0526316	0.105263	0.0994152	501.653	21.7849	4.30546e-06	7
43	L_4	L	4	0.9609	0.956716	0.173706	0.0295608	0.160672	0.0526316	0.0526316	0.105263	0.0994152	504.678	24.8092	9.49059e-07	5
47	LQHP_4	LQHP	4	0.9601	0.956326	0.151481	0.0305813	0.135197	0.0526316	0.0526316	0.105263	0.0994152	505.903	26.0344	5.14333e-07	7
48	LQHPT_4	LQHPT	4	0.9601	0.956326	0.151481	0.0305813	0.135197	0.0526316	0.0526316	0.105263	0.0994152	505.903	26.0344	5.14333e-07	7
16	LQH_1.5	LQH	1.5	0.9761	0.966053	0.105486	0.0240886	0.0990222	0.0526316	0.0526316	0.105263	0.0994152	511.593	31.7248	2.98948e-08	11
11	LQHP_1	LQHP	1	0.9828	0.967989	0.0981165	0.0236725	0.0930849	0.0526316	0.0526316	0.105263	0.0994152	522.743	42.8745	1.13362e-10	12
12	LQHPT_1	LQHPT	1	0.9828	0.967989	0.0981165	0.0236725	0.0930849	0.0526316	0.0526316	0.105263	0.0994152	522.743	42.8745	1.13362e-10	12
29	LQHP_2.5	LQHP	2.5	0.9657	0.956332	0.157089	0.0312322	0.143945	0.0526316	0.0526316	0.105263	0.0994152	524.938	45.0699	3.78224e-11	11
30	LQHPT_2.5	LQHPT	2.5	0.9657	0.956332	0.157089	0.0312322	0.143945	0.0526316	0.0526316	0.105263	0.0994152	524.938	45.0699	3.78224e-11	11
23	LQHP_2	LQHP	2	0.9709	0.957542	0.154285	0.0304076	0.14384	0.0526316	0.0526316	0.105263	0.0994152	533.373	53.5042	5.57531e-13	12
24	LQHPT_2	LQHPT	2	0.9709	0.957542	0.154285	0.0304076	0.14384	0.0526316	0.0526316	0.105263	0.0994152	533.373	53.5042	5.57531e-13	12
45	H_4	H	4	0.9554	0.943121	0.376689	0.0429041	0.352657	0.0526316	0.0526316	0.105263	0.0994152	544.354	64.4859	2.29944e-15	11
17	LQHP_1.5	LQHP	1.5	0.9766	0.962505	0.136595	0.0278123	0.128019	0.0526316	0.0526316	0.105263	0.0994152	584.609	104.741	4.17182e-24	14
18	LQHPT_1.5	LQHPT	1.5	0.9766	0.962505	0.136595	0.0278123	0.128019	0.0526316	0.0526316	0.105263	0.0994152	584.609	104.741	4.17182e-24	14
33	H_3	H	3	0.9641	0.947647	0.336131	0.0394725	0.319787	0.0526316	0.0526316	0.105263	0.0994152	605.707	125.839	1.09383e-28	14
39	H_3.5	H	3.5	0.96	0.946258	0.347769	0.0406287	0.32753	0.0526316	0.0526316	0.105263	0.0994152	611.532	131.664	5.94472e-30	14
9	H_1	H	1	0.9832	0.965868	0.14812	0.0260146	0.144422	0.0526316	0.0526316	0.105263	0.0994152	750.686	270.817	3.60885e-60	16
21	H_2	H	2	0.9741	0.954695	0.252972	0.0333292	0.245725	0.0526316	0.0526316	0.105263	0.0994152	759.76	279.891	3.86335e-62	16
15	H_1.5	H	1.5	0.9793	0.961563	0.194996	0.0291558	0.189595	0.0526316	0.0526316	0.105263	0.0994152	1096.5	616.634	2.91256e-135	17
5	LQHP_0.5	LQHP	0.5	0.9876	0.974047	0.051943	0.0192389	0.0493862	0.0526316	0.0526316	0.157895	0.140351	NA	NA	NA	19
6	LQHPT_0.5	LQHPT	0.5	0.9876	0.974047	0.051943	0.0192389	0.0493862	0.0526316	0.0526316	0.157895	0.140351	NA	NA	NA	19
3	H_0.5	H	0.5	0.9879	0.972037	0.0722283	0.021198	0.0696862	0.0526316	0.0526316	0.157895	0.140351	NA	NA	NA	23
4	LQH_0.5	LQH	0.5	0.9871	0.971	0.0796855	0.0220573	0.0767172	0.0526316	0.0526316	0.157895	0.140351	NA	NA	NA	18
27	H_2.5	H	2.5	0.9691	0.950911	0.291033	0.0365526	0.28006	0.0526316	0.0526316	0.105263	0.0994152	NA	NA	NA	18
note: method="jackknife", n.bg=5000, fc=c("L", "LQ", "H", "LQH", "LQHP", "LQHPT"),RMvalues=seq(0.5,4,0.5),algorithm='maxent.jar'

## Sheet: ENMeval result (c)
	Supplementary file 3c. ENMeval metric of P_Whole note: method="jackknife", n.bg=5000, fc=c("L", "LQ", "H", "LQH", "LQHP", "LQHPT"),RMvalues=seq(0.5,4,0.5),algorithm='maxent.jar'
	settings	features	rm	train.AUC	avg.test.AUC	var.test.AUC	avg.diff.AUC	var.diff.AUC	avg.test.orMTP	var.test.orMTP	avg.test.or10pct	var.test.or10pct	AICc	delta.AICc	w.AIC	parameters
2	LQ_0.5	LQ	0.5	0.9589	0.954137	0.300152	0.024795	0.226901	0.0149254	0.0149254	0.119403	0.106739	1729.4	0	0.996034	10
8	LQ_1	LQ	1	0.955	0.946672	0.419809	0.0301064	0.319725	0.0298507	0.0293985	0.119403	0.106739	1740.5	11.0945	0.00388268	9
40	LQH_3.5	LQH	3.5	0.9603	0.952582	0.323556	0.0273217	0.244064	0.0298507	0.0293985	0.104478	0.0949796	1749.78	20.3796	3.74033e-05	14
14	LQ_1.5	LQ	1.5	0.9502	0.944042	0.413562	0.0301421	0.302719	0.0149254	0.0149254	0.104478	0.0949796	1750.35	20.943	2.82195e-05	8
35	LQHP_3	LQHP	3	0.9651	0.956957	0.225333	0.0244299	0.165237	0.0298507	0.0293985	0.134328	0.118046	1753.2	23.7993	6.76586e-06	19
36	LQHPT_3	LQHPT	3	0.9651	0.956957	0.225333	0.0244299	0.165237	0.0298507	0.0293985	0.134328	0.118046	1753.2	23.7993	6.76586e-06	19
29	LQHP_2.5	LQHP	2.5	0.9654	0.957633	0.216353	0.0240104	0.158255	0.0298507	0.0293985	0.134328	0.118046	1756.58	27.1751	1.25104e-06	21
30	LQHPT_2.5	LQHPT	2.5	0.9654	0.957633	0.216353	0.0240104	0.158255	0.0298507	0.0293985	0.134328	0.118046	1756.58	27.1751	1.25104e-06	21
17	LQHP_1.5	LQHP	1.5	0.9709	0.960475	0.179621	0.023249	0.134814	0.0447761	0.0434193	0.149254	0.128901	1758.52	29.1177	4.73638e-07	26
18	LQHPT_1.5	LQHPT	1.5	0.9709	0.960475	0.179621	0.023249	0.134814	0.0447761	0.0434193	0.149254	0.128901	1758.52	29.1177	4.73638e-07	26
34	LQH_3	LQH	3	0.9622	0.953409	0.315139	0.0271393	0.241076	0.0298507	0.0293985	0.119403	0.106739	1760.36	30.9578	1.88741e-07	19
20	LQ_2	LQ	2	0.9463	0.940221	0.428017	0.0310098	0.307557	0.0149254	0.0149254	0.104478	0.0949796	1762.56	33.1583	6.28107e-08	8
46	LQH_4	LQH	4	0.9589	0.951636	0.332491	0.02772	0.24968	0.0298507	0.0293985	0.119403	0.106739	1762.67	33.2709	5.93722e-08	16
11	LQHP_1	LQHP	1	0.973	0.963943	0.142757	0.0207061	0.106678	0.0298507	0.0293985	0.149254	0.128901	1764.88	35.4809	1.96655e-08	29
12	LQHPT_1	LQHPT	1	0.973	0.963943	0.142757	0.0207061	0.106678	0.0298507	0.0293985	0.149254	0.128901	1764.88	35.4809	1.96655e-08	29
41	LQHP_3.5	LQHP	3.5	0.9645	0.955815	0.246546	0.025155	0.184048	0.0149254	0.0149254	0.134328	0.118046	1767.67	38.2667	4.88398e-09	21
42	LQHPT_3.5	LQHPT	3.5	0.9645	0.955815	0.246546	0.025155	0.184048	0.0149254	0.0149254	0.134328	0.118046	1767.67	38.2667	4.88398e-09	21
28	LQH_2.5	LQH	2.5	0.9646	0.95483	0.289203	0.0264898	0.222786	0.0298507	0.0293985	0.119403	0.106739	1768.84	39.4333	2.72542e-09	23
23	LQHP_2	LQHP	2	0.9689	0.958173	0.211346	0.0246573	0.159105	0.0447761	0.0434193	0.149254	0.128901	1769.19	39.7903	2.2799e-09	26
24	LQHPT_2	LQHPT	2	0.9689	0.958173	0.211346	0.0246573	0.159105	0.0447761	0.0434193	0.149254	0.128901	1769.19	39.7903	2.2799e-09	26
15	H_1.5	H	1.5	0.9698	0.961316	0.186445	0.0215923	0.143933	0.0298507	0.0293985	0.119403	0.106739	1769.63	40.2222	1.83707e-09	27
26	LQ_2.5	LQ	2.5	0.943	0.937513	0.440602	0.0314561	0.31032	0.0149254	0.0149254	0.104478	0.0949796	1769.66	40.2567	1.80573e-09	7
47	LQHP_4	LQHP	4	0.9633	0.954612	0.269731	0.0258059	0.204844	0.0149254	0.0149254	0.119403	0.106739	1770.35	40.9417	1.28202e-09	20
48	LQHPT_4	LQHPT	4	0.9633	0.954612	0.269731	0.0258059	0.204844	0.0149254	0.0149254	0.119403	0.106739	1770.35	40.9417	1.28202e-09	20
22	LQH_2	LQH	2	0.9682	0.956901	0.245991	0.0256387	0.191541	0.0447761	0.0434193	0.149254	0.128901	1772.28	42.8811	4.86152e-10	26
32	LQ_3	LQ	3	0.9418	0.936024	0.459839	0.0322653	0.323386	0.0149254	0.0149254	0.134328	0.118046	1774.33	44.9306	1.74471e-10	7
16	LQH_1.5	LQH	1.5	0.9708	0.959899	0.195782	0.0237138	0.150374	0.0447761	0.0434193	0.134328	0.118046	1777.85	48.4447	3.01052e-11	29
27	H_2.5	H	2.5	0.9657	0.957431	0.248135	0.0236549	0.193091	0.0447761	0.0434193	0.119403	0.106739	1778.21	48.8072	2.51151e-11	25
38	LQ_3.5	LQ	3.5	0.9405	0.934657	0.479415	0.032954	0.336673	0.0149254	0.0149254	0.134328	0.118046	1779.16	49.7547	1.56381e-11	7
33	H_3	H	3	0.964	0.956482	0.260798	0.0239034	0.201762	0.0447761	0.0434193	0.104478	0.0949796	1781.07	51.6646	6.01792e-12	24
45	H_4	H	4	0.9624	0.95443	0.286485	0.0248759	0.223049	0.0298507	0.0293985	0.119403	0.106739	1781.84	52.434	4.09616e-12	21
39	H_3.5	H	3.5	0.9632	0.955637	0.268456	0.0241802	0.2077	0.0298507	0.0293985	0.104478	0.0949796	1783.54	54.1386	1.74676e-12	23
44	LQ_4	LQ	4	0.9391	0.932848	0.498816	0.0338008	0.349319	0.0149254	0.0149254	0.119403	0.106739	1784.11	54.705	1.31595e-12	7
21	H_2	H	2	0.9686	0.959264	0.212041	0.0230182	0.164222	0.0298507	0.0293985	0.134328	0.118046	1784.2	54.7924	1.25968e-12	28
9	H_1	H	1	0.972	0.962982	0.170007	0.0208317	0.133383	0.0298507	0.0293985	0.164179	0.139303	1784.46	55.0548	1.1048e-12	31
10	LQH_1	LQH	1	0.9733	0.963704	0.151564	0.0209867	0.11568	0.0447761	0.0434193	0.119403	0.106739	1785.75	56.3465	5.79137e-13	32
1	L_0.5	L	0.5	0.9079	0.902194	0.882079	0.0480712	0.546276	0.0298507	0.0293985	0.104478	0.0949796	1824.14	94.7405	2.66466e-21	6
7	L_1	L	1	0.9083	0.902579	0.876274	0.0478061	0.544451	0.0298507	0.0293985	0.104478	0.0949796	1824.46	95.0605	2.27061e-21	6
13	L_1.5	L	1.5	0.9088	0.90306	0.867347	0.0475156	0.539479	0.0298507	0.0293985	0.119403	0.106739	1824.98	95.5737	1.75671e-21	6
19	L_2	L	2	0.9093	0.903388	0.858866	0.0473058	0.534884	0.0298507	0.0293985	0.134328	0.118046	1825.67	96.2667	1.24231e-21	6
25	L_2.5	L	2.5	0.9098	0.903788	0.851397	0.0470575	0.53116	0.0298507	0.0293985	0.134328	0.118046	1826.53	97.1259	8.08467e-22	6
31	L_3	L	3	0.9103	0.903943	0.84598	0.046966	0.529083	0.0298507	0.0293985	0.119403	0.106739	1827.55	98.1483	4.84883e-22	6
37	L_3.5	L	3.5	0.9108	0.904343	0.838209	0.0467473	0.524732	0.0298507	0.0293985	0.104478	0.0949796	1828.73	99.3274	2.68903e-22	6
43	L_4	L	4	0.9112	0.904466	0.835762	0.046744	0.524363	0.0298507	0.0293985	0.104478	0.0949796	1830.05	100.65	1.38824e-22	6
4	LQH_0.5	LQH	0.5	0.9772	0.96654	0.123259	0.019606	0.0973338	0.0447761	0.0434193	0.179104	0.149254	1995.93	266.525	1.32773e-58	48
5	LQHP_0.5	LQHP	0.5	0.9779	0.967663	0.114358	0.0187197	0.0902298	0.0298507	0.0293985	0.164179	0.139303	2020.14	290.738	7.33265e-64	49
6	LQHPT_0.5	LQHPT	0.5	0.9779	0.967663	0.114358	0.0187197	0.0902298	0.0298507	0.0293985	0.164179	0.139303	2020.14	290.738	7.33265e-64	49
3	H_0.5	H	0.5	0.977	0.966197	0.128053	0.0197386	0.102034	0.0447761	0.0434193	0.164179	0.139303	2026.87	297.471	2.53128e-65	49

## Sheet: Test AUC value
	Supplementary file 4. Test AUC value of all SDMs
		RCP2.6_2050s	RCP2.6_2070S	RCP6.0_2050S	RCP6.0_2070S	RCP8.5_2050S	RCP8.5_2070S
1	P_West_0	0.9731	0.9723	0.9808	0.9695	0.9606	0.9575
2	P_West_1	0.9726	0.9665	0.9829	0.9883	0.9802	0.9669
3	P_West_2	0.9763	0.9701	0.9798	0.9753	0.9759	0.9661
4	P_West_3	0.965	0.9732	0.968	0.97	0.9806	0.9812
5	P_West_4	0.9731	0.9534	0.973	0.9591	0.9696	0.9773
6	P_West_5	0.9678	0.9629	0.9797	0.9786	0.9699	0.9745
7	P_West_6	0.9786	0.9755	0.9659	0.9811	0.9785	0.9623
8	P_West_7	0.9659	0.9719	0.985	0.9721	0.9872	0.9761
9	P_West_8	0.9751	0.9655	0.9787	0.9774	0.9528	0.9636
10	P_West_9	0.974	0.9761	0.982	0.9408	0.9758	0.9722
11	P_West (average)	0.9721	0.9687	0.9776	0.9712	0.9731	0.9698
12	P_East_0	0.9904	0.9479	0.9891	0.9594	0.9758	0.9933
13	P_East_1	0.9675	0.99	0.995	0.9841	0.9868	0.9792
14	P_East_2	0.9892	0.9287	0.9895	0.9826	0.9759	0.988
15	P_East_3	0.9558	0.9807	0.9687	0.813	0.9707	0.9643
16	P_East_4	0.9717	0.9632	0.9612	0.9647	0.9719	0.979
17	P_East_5	0.951	0.9466	0.9524	0.9635	0.9769	0.9847
18	P_East_6	0.9066	0.9449	0.9611	0.6356	0.9564	0.9522
19	P_East_7	0.8508	0.9873	0.9384	0.9551	0.9767	0.9886
20	P_East_8	0.8388	0.9881	0.963	0.9864	0.9791	0.9945
21	P_East_9	0.9681	0.9886	0.9689	0.8695	0.9781	0.9737
22	P_East (average)	0.939	0.9666	0.9687	0.9114	0.9748	0.9797
23	P_Whole_0	0.9522	0.9291	0.9472	0.9596	0.9406	0.9389
24	P_Whole_1	0.8975	0.9726	0.9561	0.9645	0.9392	0.9482
25	P_Whole_2	0.9384	0.933	0.9726	0.949	0.9473	0.9255
26	P_Whole_3	0.9556	0.9556	0.9455	0.973	0.9354	0.9661
27	P_Whole_4	0.9008	0.9608	0.9561	0.9283	0.9411	0.9577
28	P_Whole_5	0.9078	0.9635	0.9027	0.9404	0.9669	0.9668
29	P_Whole_6	0.9499	0.972	0.9681	0.9698	0.9344	0.9643
30	P_Whole_7	0.951	0.9442	0.934	0.9682	0.9266	0.927
31	P_Whole_8	0.9712	0.9537	0.9547	0.9378	0.9241	0.9134
32	P_Whole_9	0.9476	0.9413	0.9186	0.9339	0.9511	0.9699
33	P_Whole (average)	0.9372	0.9526	0.9456	0.9525	0.9407	0.9478
